# Supplementary material for: Historical Perspectives, Classification and Diagnostic Approaches of Inborn Errors of Metabolism: A Systematic Review and Meta-Analysis
Source: Metabolites. 2026 Jun 25;16(7):445. doi: 10.3390/metabo16070445 (PMC13414049; doi:10.3390/metabo16070445)
Supplement: Supplementary file 1 [file metabolites-16-00445-s001.zip]

Archive with 1 entries (1 files):
- metabolites-4350098-supplementary.pdf
